# Supplementary material for: Study on medicinal food plants in the Gaoligongshan Biosphere Reserve, the richest biocultural diversity center in China
Source: J Ethnobiol Ethnomed. 2024 Jan 15;20:10. doi: 10.1186/s13002-023-00638-9 (PMC10790445; doi:10.1186/s13002-023-00638-9)
Supplement: Supplementary file 1 — Additional file 1. Table S1. CFSI data. [file 13002_2023_638_MOESM1_ESM.xlsx]

## Sheet: CFSI
Chinese name	Scientific name	QI	AI	FUI	PUI	MFFI	TSAI	FMRI	CFSI
白接骨	Asystasia neesiana (Wall.) Nees	2	1.5	1	2	2	9	3	3.24
尼泊尔水东哥	Saurauia napaulensis DC.	5	1	1	1.5	0.5	9	4	1.35
华夏慈姑	Sagittaria trifolia subsp. leucopetala (Miquel) Q. F. Wang	8	3	2	1.5	1	6.5	3	14.04
苋	Amaranthus tricolor L.	6	3	1	2	1	6.5	4	9.36
反枝苋	Amaranthus retroflexus L.	1	1.5	1	2	1	6.5	4	0.78
老鸦谷	Amaranthus cruentus L.	3	1	1	2	1	6.5	3	1.17
藜	Chenopodium album L.	1	1	1	2	2	7.5	4	1.2
菠菜	Spinacia oleracea L.	4	3	2	3	2	7.5	3	32.4
宽叶韭	Allium hookeri Thwaites	10	4	4	3	2	9	5	432
漆	Toxicodendron vernicifluum (Stokes) F. A. Barkl.	7	3	3	1.5	1.5	10	5	70.88
羌活	Hansenia weberbaueriana (Fedde ex H. Wolff) Pimenov & Kljuykov	1	1	3	1.5	1	5.5	5	1.24
水芹	Oenanthe javanica (Bl.) DC.	5	3	3	2	2	9	5	81
刺芹	Eryngium foetidum L.	12	4	5	3	2	9	5	648
川芎	Ligusticum sinense 'Chuanxiong'	8	4	4	1.5	2	10	5	192
茴香	Foeniculum vulgare Mill.	8	4	5	3	3.5	7.5	5	630
积雪草	Centella asiatica (L.) Urban	12	4	3	3	2	9	5	388.8
杏叶防风	Pimpinella candolleana Wight et Arn.	3	4	2	1.5	1	7.5	5	13.5
当归	Angelica sinensis (Oliv.) Diels	1	3	2	1.5	1	5.5	5	2.48
芫荽	Coriandrum sativum L.	2	4	5	3	1	9	5	54
南山藤	Dregea volubilis (L. f.) Benth. ex Hook. f.	1	2	1	2	1	7.5	3	0.9
芋	Colocasia esculenta (L.) Schott.	10	4	3	1.5	2.75	7.5	3	111.38
大野芋	Leucocasia gigantea (Blume) Schott	2	2.5	2	1	2	7.5	3	4.5
魔芋	Amorphophallus konjac K. Koch	10	4	3	1.5	1	7.5	3	40.5
刺五加	Eleutherococcus senticosus (Ruprecht & Maximowicz) Maximowicz	3	2.5	2	2	1	9	5	13.5
竹节参	Panax japonicus (T. Nees) C. A. Meyer	3	0.5	1	1.5	1	5.5	5	0.62
疙瘩七	Panax bipinnatifidus Seemann	5	0.5	1	1.5	1	4	5	0.75
黄毛楤木	Aralia chinensis L.	8	2	3	0.75	1	10	3	10.8
棕榈	Trachycarpus fortunei (Hook.) H. Wendl.	5	4	3	0.75	1	9	3	12.15
董棕	Caryota obtusa Griffith	2	0.5	1	0.75	1	9	5	0.34
黄精	Polygonatum sibiricum Delar. ex Redoute	3	1	2	1.5	1	7.5	5	3.38
高大鹿药	Maianthemum atropurpureum (Franchet) LaFrankie	6	1.5	2	2	2	10	4	28.8
黄花菜	Hemerocallis citrina Baroni	1	4	2	0.75	2	9	3	3.24
野茼蒿	Crassocephalum crepidioides (Benth.) S. Moore	3	3	2	2	2	7.5	3	16.2
蓟	Cirsium japonicum Fisch. ex DC.	4	3	2	1.5	1	7.5	5	13.5
蒲公英	Taraxacum mongolicum Hand.-Mazz.	8	3	2	3	2	7.5	5	108
苦苣菜	Sonchus oleraceus L.	1	3	2	3	2	7.5	5	13.5
牛蒡	Arctium lappa L.	3	3	2	1.5	1	9	5	12.15
甘菊	Chrysanthemum lavandulifolium (Fischer ex Trautvetter) Makino	1	2	2	0.75	0.75	7.5	5	0.84
鱼眼草	Dichrocephala integrifolia (Linnaeus f.) Kuntze	2	4	2	2	2	6.5	3	12.48
菊芋	Helianthus tuberosus L.	1	2	2	1.5	1	6.5	3	1.17
鼠曲草	Pseudognaphalium affine (D. Don) Anderberg	1	4	2	2	1	9	3	4.32
菜蕨	Diplazium esculentum (Retz.) Sm.	6	4	3	2	2	9	3	77.76
深绿短肠蕨	Diplazium viridissimum Christ	2	3	2	2	2	9	3	12.96
落葵	Basella alba L.	1	3	2	2	2	7.5	3	5.4
擘蓝	Brassica oleracea var. gongylodes Linnaeus	3	3.5	3	2.5	3.25	6.5	3	49.91
荠	Capsella bursa-pastoris (L.) Medic.	1	4	2	3	1	6.5	3	4.68
紫花碎米荠	Cardamine tangutorum O. E. Schulz	5	2	2	2	2	9	3	21.6
暖地大叶藓	Rhodobryum giganteum Par.	4	1	1	3	1	4	5	2.4
莼菜	Brasenia schreberi J. F. Gmel.	1	0.5	1	2	1	9	3	0.27
金钱豹	Campanumoea javanica Bl.	1	2	1	1.5	0.75	7.5	5	0.84
蕉芋	Canna indica 'Edulis'	5	4	3	1.5	2	7.5	3	40.5
金银花	Lonicera japonica Thunb.	2	4	2	0.75	0.75	7.5	5	3.38
蜘蛛香	Valeriana jatamansi Jones	4	0.5	2	3	1	5.5	5	3.3
千针万线草	Stellaria yunnanensis Franch.	2	3	2	3	0.75	5.5	5	7.43
山木瓜	Garcinia esculenta Y. H. Li	4	1	3	1.5	2.5	9	3	12.15
少花万寿竹	Disporum uniflorum Baker ex S. Moore	1	1	1	1.5	1	5.5	5	0.41
短蕊万寿竹	Disporum bodinieri (Lévl. et Vant.) Wang et Tang	1	1	1	1.5	1	5.5	5	0.41
番薯	Ipomoea batatas (L.) Lamarck	3	4	3	2	2	9	3	38.88
头状四照花	Cornus capitata Wallich	3	2	2	1.5	0.5	9	3	2.43
闭鞘姜	Hellenia speciosa (J.Koenig) S.R.Dutta	2	2	2	1	1	5.5	3	1.32
南瓜	Cucurbita moschata (Duch. ex Lam.) Duch. ex Poiret	8	4	4	3.25	3	7.5	3	280.8
绞股蓝	Gynostemma pentaphyllum (Thunb.) Makino	3	2	3	2	0.75	7.5	5	10.13
小雀瓜	Cyclanthera pedata (L.) Schrad.	2	1	3	1.5	1	7.5	3	2.03
野黄瓜	Cucumis hystrix Chakr.	3	2	3	1.5	1	7.5	3	6.08
苦瓜	Momordica charantia L.	4	4	3	1.5	1	7.5	4	21.6
佛手瓜	Sechium edule (Jacq.) Swartz	10	4	4	4.5	3	10	4	864
木鳖子	Momordica cochinchinensis (Lour.) Spreng.	1	1	2	1.5	1	5.5	4	0.66
凹萼木鳖	Momordica subangulata Bl.	1	1	2	1.5	1	5.5	4	0.66
蕨	Pteridium aquilinum var. latiusculum (Desv.)Underw.ex Heller	10	4	3	1	2.5	10	3	90
薯蓣属某种	Dioscorea sp.	1	2	1	1.5	1	5.5	3	0.5
薯蓣	Dioscorea polystachya Turczaninow	5	4	3	1.5	1.75	9	4	56.7
密花胡颓子	Elaeagnus conferta Roxb.	1	1	2	1.5	1.5	7.5	3	1.01
云南沙棘	Hippophae rhamnoides subsp. yunnanensis Rousi	1	1	2	1.5	0.5	9	3	0.41
牛奶子	Elaeagnus umbellata Thunb.	1	1	2	1.5	0.5	9	3	0.41
滇藏杜英	Elaeocarpus braceanus Watt ex C. B. Clarke	7	1	3	1.5	1.5	9	5	21.26
大白杜鹃	Rhododendron decorum Franch.	2	1	2	0.75	2	9	3	1.62
守宫木	Sauropus androgynus (L.) Merr.	1	1	1	2	1	7.5	3	0.45
印度藤儿茶	Senegalia pennata (L.) Maslin	5	3	3	1	1	9	3	12.15
密花豆	Spatholobus suberectus Dunn	4	1	1	1	1	4	5	0.8
白花羊蹄甲	Bauhinia acuminata L.	1	2	1	0.75	1	9	3	0.41
喙荚鹰叶刺	Guilandina minax (Hance) G. P. Lewis	1	1	1	1	0.75	4	5	0.15
荷包豆	Phaseolus coccineus L.	8	3	3	1	2	6.5	3	28.08
豆薯	Pachyrhizus erosus (L.) Urb.	2	2	2	1.5	2.5	6.5	3	5.85
槐	Styphnolobium japonicum (L.) Schott	2	3	3	1	0.75	4	5	2.7
酸角	Tamarindus indica L.	1	2	2	1.5	0.5	9	3	0.81
粉葛	Pueraria montana var. thomsonii (Bentham) M. R. Almeida	3	1	3	1.5	2	9	5	12.15
锦鸡儿	Caragana sinica (Buc'hoz) Rehd.	1	1	3	0.75	2	9	3	1.22
板栗	Castanea mollissima Blume	3	4	3	1	1.5	7.5	3	12.15
滇龙胆草	Gentiana rigescens Franch. ex Hemsl.	5	2	2	3	0.75	4	5	9
银杏	Ginkgo biloba L.	3	3	3	2.25	2	7.5	3	27.34
买麻藤	Gnetum montanum Markgr.	2	1	3	1	1	7.5	3	1.35
仙茅	Curculigo orchioides Gaertn.	2	2	2	3	1.75	6.5	5	13.65
胡桃	Juglans regia L.	6	4	4	1	1.5	7.5	3	32.4
薄荷	Mentha canadensis Linnaeus	10	4	5	2	4.25	9	5	765
水香薷	Elsholtzia kachinensis Prain	12	4	5	2	3.5	10	5	840
疏柔毛罗勒	Ocimum basilicum var. pilosum (Willd.) Benth.	12	3	5	2	3.5	10	5	630
藿香	Agastache rugosa (Fisch. et Mey.) O. Ktze.	4	3	4	2	2	9	5	86.4
丹参	Salvia miltiorrhiza Bunge	1	2	2	1.5	1	6.5	5	1.95
紫苏	Perilla frutescens (L.) Britt.	2	3	3	2	2	9	5	32.4
香薷	Elsholtzia ciliata (Thunb.) Hyland.	3	3	4	2	0.75	9	5	24.3
甘露子	Stachys sieboldii Miquel	1	1	2	1.5	2	9	5	2.7
五月瓜藤	Holboellia angustifolia Wallich	2	1	1	1.5	0.5	9	3	0.41
猫儿屎	Decaisnea insignis (Griffith) J. D. Hooker et Thomson	1	1	1	1.5	0.5	6.5	3	0.15
肉桂	Cinnamomum cassia Presl	1	1	1	1	1	6.5	4	0.26
香叶树	Lindera communis Hemsl.	2	3	1	1.5	1.5	4	3	1.62
山鸡椒	Litsea cubeba (Lour.) Pers.	4	3	2	1.5	1	7.5	4	10.8
木姜子	Litsea pungens Hemsl.	1	3	2	1.5	1	7.5	4	2.7
川百合	Lilium davidii Duchartre ex Elwes	4	1	2	1.5	3	9	5	16.2
川贝母	Fritillaria cirrhosa D. Don	5	0.5	2	1.5	2	9	5	6.75
大百合	Cardiocrinum giganteum (Wall.) Makino	2	1	2	1.5	3	9	5	8.1
石松	Lycopodium japonicum Thunb. ex Murray	2	2	2	3	0.75	6.5	5	5.85
海金沙	Lygodium japonicum (Thunb.) Sw.	2	2	2	3	0.75	4	5	3.6
玫瑰茄	Hibiscus sabdariffa L.	1	2	2	0.75	0.75	7.5	5	0.84
食用观音座莲	Angiopteris esculenta Ching	1	1	1	1.5	1	6.5	3	0.29
滇重楼	Paris polyphylla var. yunnanensis (Franch.) Hand.-Mzt.	4	1	1	1.5	1	5.5	5	1.65
香椿	Toona sinensis (A. Juss.) Roem.	6	3	3	2	2	9	3	58.32
桑	Morus alba L.	1	3	2	1.5	0.5	7.5	3	1.01
大果榕	Ficus auriculata Lour.	4	2	2	1.5	0.5	7.5	3	2.7
波罗蜜	Artocarpus heterophyllus Lam.	3	3	2	2.5	1.5	7.5	3	15.19
芭蕉	Musa basjoo Sieb. et Zucc.	7	4	4	1.75	2	7.5	3	88.2
地涌金莲	Musella lasiocarpa (Franchet) C. Y. Wu ex H. W. Li	1	2	1	1.75	1	4	4	0.56
番石榴	Psidium guajava L.	1	2	1	1.5	0.5	6.5	3	0.29
莲	Nelumbo nucifera Gaertn.	1	3	2	1.5	1	7.5	3	2.03
阴地蕨	Sceptridium ternatum (Thunb.) Y. X. Lin	3	0.5	1	3	1.75	5.5	5	2.17
小白及	Bletilla formosana (Hayata) Schltr.	4	1	1	1.5	1	7.5	5	2.25
天麻	Gastrodia elata Bl.	3	1	1	1.5	1	7.5	5	1.69
长距石斛	Dendrobium longicornu Lindl.	3	1	1	1.5	0.75	7.5	5	1.27
紫萁	Osmunda japonica Thunb.	3	2	3	2	2	7.5	3	16.2
鸡蛋果	Passiflora edulis Sims	6	3	4	1.5	0.5	7.5	3	12.15
余甘子	Phyllanthus emblica L.	8	3	3	1.5	2.5	9	5	121.5
商陆	Phytolacca acinosa Roxb.	1	2	1	2	1	6.5	3	0.78
华山松	Pinus armandii Franch.	3	4	2	1	1	6.5	3	4.68
黄花胡椒	Piper flaviflorum C. DC.	7	2	3	1.5	0.75	6.5	5	15.36
车前	Plantago asiatica L.	1	4	2	3	2	7.5	5	18
香茅草	Cymbopogon citratus (D. C.) Stapf	1	3	2	2	1.25	7.5	4	4.5
菰	Zizania latifolia (Griseb.) Stapf	7	3	1	1	1	7.5	3	4.73
香蓼	Persicaria viscosa (Buch.-Ham. ex D. Don) H. Gross ex Nakai	5	4	5	3	2	9	4	216
何首乌	Pleuropterus multiflorus (Thunb.) Nakai	1	0.5	2	1.5	1	5.5	5	0.41
金荞麦	Fagopyrum dibotrys (D. Don) Hara	3	4	3	2	2	6.5	4	37.44
苦荞麦	Fagopyrum tataricum (L.) Gaertn.	4	4	2	1	0.75	6.5	4	6.24
马齿苋	Portulaca oleracea L.	1	4	2	3	2	6.5	3	9.36
从生树花	Ramalina fastigiata (Pers.) Ach.	9	1	2	3	2.5	6.5	5	43.88
高山唐松草	Thalictrum alpinum L.	4	2	1	1	1	4	5	1.6
乌头	Aconitum carmichaelii Debeaux	1	1	1	1.5	1	4	5	0.3
云南黄连	Coptis teeta Wall.	3	1	1	1	1	5.5	5	0.83
枳椇	Hovenia acerba Lindl.	4	3	2	1.5	0.5	7.5	5	6.75
木瓜	Pseudocydonia sinensis (Thouin) C. K. Schneid.	11	4	4	1.5	3.25	9	5	386.1
玫瑰	Rosa rugosa Thunb.	1	3	2	0.75	0.75	7.5	4	1.01
梅	Prunus mume Siebold & Zucc.	1	4	2	1.5	1.5	7.5	3	4.05
李	Prunus salicina Lindl.	1	4	2	1.5	1.5	7.5	3	4.05
红腺悬钩子	Rubus sumatranus Miq.	1	1	2	1.5	0.5	7.5	3	0.34
花红	Malus asiatica Nakai	2	1	1	1.5	0.5	7.5	3	0.34
藤耳草	Dimetia scandens (Roxb.) R. J. Wang	2	2	3	2	1	5.5	5	6.6
栀子	Gardenia jasminoides Ellis	2	3	2	1.5	0.75	5.5	5	3.71
白花蛇舌草	Scleromitrion diffusum (Willd.) R. J. Wang	2	2	3	2	0.75	5.5	5	4.95
香橼	Citrus medica L.	7	4	4	1.5	0.75	9	5	56.7
竹叶花椒	Zanthoxylum armatum DC.	4	4	4	1.5	0.75	9	5	32.4
蕺菜	Houttuynia cordata Thunb.	13	4	5	3	3.5	10	5	1365
滇藏五味子	Schisandra neglecta A. C. Smith	2	1	2	1.5	1.5	6.5	5	2.93
密蒙花	Buddleja officinalis Maxim.	1	1	2	0.75	0.75	6.5	4	0.29
菝葜	Smilax china L.	1	1	2	2	1	6.5	4	1.04
枸杞	Lycium chinense Miller	3	2	2	1	2	6.5	5	7.8
少花龙葵	Solanum americanum Miller	4	4	3	1.5	2	7.5	5	54
水茄	Solanum torvum Swartz	3	2	3	1.5	1	6.5	4	7.02
红茄	Solanum aethiopicum Linnaeus	10	2	3	1.5	1	6.5	4	23.4
树番茄	Cyphomandra betacea Sendt.	9	4	3	1.5	1	6.5	3	31.59
雪茶	Thamnolia vermicularis (Sw.) Ach. ex Schaer.	3	1	2	3	0.75	7.5	5	5.06
浙江红山茶	Camellia chekiangoleosa Hu	1	2	1	1	1	5.5	3	0.33
姜花	Hedychium coronarium Koen.	1	2	2	0.75	1	7.5	4	0.9
砂仁	Amomum villosum Lour.	2	2	3	1.5	1	7.5	4	5.4
草果	Amomum tsaoko Crevost et Lemarie	7	2	3	1.5	1	7.5	4	18.9
芥菜	Brassica juncea (Linnaeus) Czernajew	6	4	2	1.5	1	7.5	3	16.2
姜	Zingiber officinale Roscoe	6	4	4	1.5	2	7.5	3	64.8
刺通草	Trevesia palmata (Roxb.) Vis.	1	2	1	2	1	7.5	3	0.9
兵豆	Vicia lens (L.) Coss. et Gern.	4	2	1	1	2	6.5	3	3.12
南酸枣	Choerospondias axillaris (Roxb.) B. L. Burtt & A. W. Hill	1	4	1	1.5	0.5	9	3	0.81
荸荠	Eleocharis dulcis (N. L. Burman) Trinius ex Henschel	3	4	1	1.5	1.5	9	3	7.29
川西小黄菊	Tanacetum tatsienense (Bureau & Franchet) K. Bremer & Humphries	2	1	1	3	1	4	5	1.2
葱	Allium fistulosum L.	10	4	5	3	1	6.5	4	156
蒜	Allium sativum L.	9	4	5	3	1	6.5	5	175.5
洋葱	Allium cepa L.	6	3	3	3	1.5	6.5	3	47.39
韭	Allium tuberosum Rottler ex Sprengle	10	4	3	3	1	6.5	3	70.2
太白山葱	Allium prattii C. H. Wright ex Hemsl.	2	1	1	3	1	7.5	3	1.35
多星韭	Allium wallichii Kunth	3	1	1	3	1	7.5	3	2.03
